# Supplementary material for: Mechanistic insights into the formation and spread of carbapenem-resistant hypervirulent Klebsiella pneumoniae via an IncHI1B/repB hybrid virulence plasmid
Source: Microb Genom. 2025 Oct 24;11(10):001534. doi: 10.1099/mgen.0.001534 (PMC12551837; doi:10.1099/mgen.0.001534)
Supplement: Uncited Supplementary Material 1. [file mgen-11-01534-s001.xlsx]

## Sheet:  Table 1 pKPC
Type	Location	Locus tag/Gene name
oriT region	92212..92260 (+)	IR (inverted repeat) : [6-13] [16-23] nt (GCAAAATT..AATTTTGC);
		Conserved nick region: [27-36] nt (GGTGTGGTGA);
		oriT subject in oriTDB: 101022 (H-value: 0.94)
Relaxase	58965..64223 (-)	TrwC (PF08751) (E-value: 4.6e-77 )
T4CP	64223..66532 (-)	orf75
T4SS gene cluster	64223..92818	virb4; traG; traH; traF; traN; trbC; traU; traW; virb4; traV; traB; traK; traE; traL; virB1
ARG	35181..36062 (+)	blaKPC-2
VF	-	-
Metal resistance	26529..26963 (-); 27035..27385 (+); 27399..27674 (+); 28184..29878 (+); 29896..30258 (+); 30255..30491 (+)	merR; merT; merP; merA; merD; merE
Degradation	-	-
Symbiosis	-	-
Anti-CRISPR	-	-

## Sheet:  Table 2 pHvKP51-Vir 
Type	Location	Locus tag/Gene name
oriT region	64591..64618 (-)	IR (inverted repeat): [1-6] [8-13] nt (ATCAGA..TCTGAT)
		Conserved nick region: [18-27] nt (GCACCAAACT)
		oriT subject in oriTDB: 101024 (H-value: 1.00)
Relaxase	255740..258682 (+)	TraI_2 (PF07514) (E-value: 3e-40 )
T4CP	096504..97703 (+)	TraC [YP_003813031] (BLASTp identities: 40.38%)
T4SS gene cluster	239448..251484	Orf169; TraG; TraH;TraF
ARG	-	-
VF	77801..78148 (+); 83329..85527 (-); 85612..86889 (-); 86893..88626 (-); 88626..89573 (-); 89574..91355 (-); 110923..111510 (+); 113843..116017 (-); 116477..117706 (-); 117811..121455 (-); 121598..122713 (-); 151149..152453 (-); 152481..153761 (-); 153754..155556 (-); 155543..157345 (-); 157512..158471 (+); 158662..164769 (+); 164857..174348 (+); 174345..175445 (+); 175442..176245 (+); 176249..177…	rmpA2; iutA; iucD; iucC; iucB; iucA; rmpA; iroN; iroD; iroC; iroB; ybtS; ybtX; ybtQ; ybtP; ybtA; irp2; irp1; ybtU; ybtT; ybtE; fyuA
Metal resistance	46414..46872 (-); 53436..54020 (+); 54017..55168 (+); 55191..55646 (+); 55670..56710 (+); 56749..57327 (+); 57414..57989 (+)	terW; terZ; terA; terB; terC; terD; terE
Degradation	-	-
Symbiosis	-	-
Anti-CRISPR	-	-
